# Supplementary material for: The Association Between Lifestyle Interventions and Trimethylamine N-Oxide: A Systematic-Narrative Hybrid Literature Review
Source: Nutrients. 2025 Apr 6;17(7):1280. doi: 10.3390/nu17071280 (PMC11990624; doi:10.3390/nu17071280)
Supplement: Supplementary file 1 [file nutrients-17-01280-s001.zip]

Archive with 1 entries (1 files):
- nutrients-3530353-supplementary.pdf
